# Supplementary material for: Effect of different brushing parameters on erosive tooth wear in primary bovine enamel and dentin
Source: PLoS One. 2024 Apr 16;19(4):e0302261. doi: 10.1371/journal.pone.0302261 (PMC11020396; doi:10.1371/journal.pone.0302261)
Supplement: S1 File — (CSV) [file pone.0302261.s001.csv]

Substrate	Toothpaste	Toothbrush	Force	Loss	Group
1	1	1	1	5.087333333	1
1	1	1	1	6.841333333	1
1	1	1	1	6.225666667	1
1	1	1	1	7.275333333	1
1	1	1	1	5.458	1
1	1	1	1	6.973666667	1
1	1	1	1	5.881333333	1
1	1	1	1	8.332	1
1	1	1	1	7.778666667	1
1	1	1	1	14.559	1
1	1	1	1	5.272666667	1
1	1	1	1	7.815	1
2	1	1	1	37.471	1
2	1	1	1	31.472	1
2	1	1	1	35.201	1
2	1	1	1	35.294	1
2	1	1	1	36.403	1
2	1	1	1	33.633	1
2	1	1	1	33.924	1
2	1	1	1	30.305	1
2	1	1	1	36.598	1
2	1	1	1	29.216	1
2	1	1	1	35.165	1
2	1	1	1	36.068	1
1	2	1	1	21.181	2
1	2	1	1	18.49633333	2
1	2	1	1	15.307	2
1	2	1	1	25.01433333	2
1	2	1	1	10.028	2
1	2	1	1	17.94733333	2
1	2	1	1	14.52	2
1	2	1	1	17.396	2
1	2	1	1	11.946	2
1	2	1	1	20.847	2
1	2	1	1	13.27966667	2
1	2	1	1	20.49666667	2
2	2	1	1	38.467	2
2	2	1	1	40.04433333	2
2	2	1	1	39.376	2
2	2	1	1	39.75833333	2
2	2	1	1	38.707	2
2	2	1	1	37.048	2
2	2	1	1	39.02933333	2
2	2	1	1	38.984	2
2	2	1	1	39.33966667	2
2	2	1	1	37.80066667	2
2	2	1	1	41.23	2
2	2	1	1	38.02233333	2
1	1	1	2	6.527333333	3
1	1	1	2	7.069666667	3
1	1	1	2	7.72	3
1	1	1	2	9.866666667	3
1	1	1	2	5.936666667	3
1	1	1	2	14.18	3
1	1	1	2	6.502666667	3
1	1	1	2	12.776	3
1	1	1	2	6.003	3
1	1	1	2	9.280666667	3
1	1	1	2	.592666667	3
1	1	1	2	5.355	3
2	1	1	2	31.819	3
2	1	1	2	32.304	3
2	1	1	2	35.44766667	3
2	1	1	2	38.23333333	3
2	1	1	2	31.19866667	3
2	1	1	2	32.98733333	3
2	1	1	2	32.888	3
2	1	1	2	33.98233333	3
2	1	1	2	32.74666667	3
2	1	1	2	31.92233333	3
2	1	1	2	35.70733333	3
2	1	1	2	30.42233333	3
1	2	1	2	22.35966667	4
1	2	1	2	25.39766667	4
1	2	1	2	17.29	4
1	2	1	2	20.36566667	4
1	2	1	2	10.73333333	4
1	2	1	2	18.941	4
1	2	1	2	23.241	4
1	2	1	2	20.73666667	4
1	2	1	2	16.571	4
1	2	1	2	16.115	4
1	2	1	2	21.07433333	4
1	2	1	2	23.233	4
2	2	1	2	34.975	4
2	2	1	2	39.582	4
2	2	1	2	37.77966667	4
2	2	1	2	39.21	4
2	2	1	2	35.65366667	4
2	2	1	2	37.65	4
2	2	1	2	38.20566667	4
2	2	1	2	36.52633333	4
2	2	1	2	37.62066667	4
2	2	1	2	38.50566667	4
2	2	1	2	38.801	4
2	2	1	2	37.958	4
1	1	3	1	8.494666667	5
1	1	3	1	9.199666667	5
1	1	3	1	3.712	5
1	1	3	1	10.803	5
1	1	3	1	.364	5
1	1	3	1	8.541333333	5
1	1	3	1	6.059666667	5
1	1	3	1	8.335666667	5
1	1	3	1	8.692333333	5
1	1	3	1	8.129	5
1	1	3	1	2.853333333	5
1	1	3	1	5.923333333	5
2	1	3	1	32.47333333	5
2	1	3	1	32.18966667	5
2	1	3	1	33.29066667	5
2	1	3	1	32.48466667	5
2	1	3	1	30.82833333	5
2	1	3	1	38.46266667	5
2	1	3	1	32.25866667	5
2	1	3	1	37.48433333	5
2	1	3	1	33.64533333	5
2	1	3	1	30.40833333	5
2	1	3	1	35.91433333	5
2	1	3	1	34.13	5
1	2	3	1	18.12566667	6
1	2	3	1	21.412	6
1	2	3	1	18.33066667	6
1	2	3	1	22.193	6
1	2	3	1	18.32033333	6
1	2	3	1	21.64233333	6
1	2	3	1	16.85633333	6
1	2	3	1	30.993	6
1	2	3	1	26.86	6
1	2	3	1	20.28666667	6
1	2	3	1	15.852	6
1	2	3	1	22.09966667	6
2	2	3	1	36.78433333	6
2	2	3	1	35.564	6
2	2	3	1	39.36733333	6
2	2	3	1	36.34	6
2	2	3	1	33.74866667	6
2	2	3	1	35.59133333	6
2	2	3	1	28.89333333	6
2	2	3	1	37.25133333	6
2	2	3	1	35.45766667	6
2	2	3	1	33.286	6
2	2	3	1	34.89733333	6
2	2	3	1	39.108	6
1	1	3	2	9.358333333	7
1	1	3	2	8.589666667	7
1	1	3	2	3.307666667	7
1	1	3	2	3.494	7
1	1	3	2	8.024	7
1	1	3	2	7.811666667	7
1	1	3	2	3.766333333	7
1	1	3	2	6.966	7
1	1	3	2	7.342	7
1	1	3	2	9.193666667	7
1	1	3	2	7.717	7
1	1	3	2	2.815666667	7
2	1	3	2	28.552	7
2	1	3	2	30.78166667	7
2	1	3	2	33.69566667	7
2	1	3	2	29.044	7
2	1	3	2	34.73833333	7
2	1	3	2	35.40966667	7
2	1	3	2	32.78033333	7
2	1	3	2	30.575	7
2	1	3	2	33.365	7
2	1	3	2	32.072	7
2	1	3	2	34.01366667	7
2	1	3	2	32.73666667	7
1	2	3	2	24.917	8
1	2	3	2	9.826666667	8
1	2	3	2	34.76566667	8
1	2	3	2	21.60266667	8
1	2	3	2	25.11033333	8
1	2	3	2	14.195	8
1	2	3	2	15.73733333	8
1	2	3	2	22.01	8
1	2	3	2	14.664	8
1	2	3	2	17.65066667	8
1	2	3	2	12.88533333	8
1	2	3	2	19.255	8
2	2	3	2	42.107	8
2	2	3	2	42.15066667	8
2	2	3	2	44.50733333	8
2	2	3	2	46.25666667	8
2	2	3	2	40.381	8
2	2	3	2	44.40933333	8
2	2	3	2	43.87133333	8
2	2	3	2	40.28533333	8
2	2	3	2	44.617	8
2	2	3	2	40.36	8
2	2	3	2	45.68133333	8
2	2	3	2	40.636	8
1	1	5	2	4.725666667	11
1	1	5	2	5.330333333	11
1	1	5	2	4.713666667	11
1	1	5	2	7.559	11
1	1	5	2	1.972	11
1	1	5	2	5.771	11
1	1	5	2	2.078333333	11
1	1	5	2	9.074	11
1	1	5	2	6.684	11
1	1	5	2	2.741666667	11
1	1	5	2	3.658	11
1	1	5	2	7.406	11
2	1	5	2	32.19733333	11
2	1	5	2	32.732	11
2	1	5	2	35.825	11
2	1	5	2	31.82333333	11
2	1	5	2	28.88433333	11
2	1	5	2	33.08133333	11
2	1	5	2	34.766	11
2	1	5	2	35.019	11
2	1	5	2	34.231	11
2	1	5	2	31.599	11
2	1	5	2	33.02366667	11
2	1	5	2	35.13133333	11
1	2	5	2	15.38266667	12
1	2	5	2	14.82833333	12
1	2	5	2	20.09733333	12
1	2	5	2	22.053	12
1	2	5	2	25.13066667	12
1	2	5	2	15.64133333	12
1	2	5	2	28.60833333	12
1	2	5	2	23.22033333	12
1	2	5	2	20.36966667	12
1	2	5	2	17.65766667	12
1	2	5	2	15.42266667	12
1	2	5	2	16.89	12
2	2	5	2	41.187	12
2	2	5	2	43.81866667	12
2	2	5	2	46.08666667	12
2	2	5	2	40.66266667	12
2	2	5	2	40.49033333	12
2	2	5	2	37.14433333	12
2	2	5	2	39.00966667	12
2	2	5	2	40.84266667	12
2	2	5	2	44.53033333	12
2	2	5	2	38.48133333	12
2	2	5	2	38.694	12
2	2	5	2	42.57333333	12
1	1	5	1	5.882333333	9
1	1	5	1	10.32933333	9
1	1	5	1	2.963333333	9
1	1	5	1	7.617666667	9
1	1	5	1	2.822333333	9
1	1	5	1	10.10933333	9
1	1	5	1	3.003	9
1	1	5	1	4.563333333	9
1	1	5	1	3.724	9
1	1	5	1	11.31233333	9
1	1	5	1	4.167666667	9
1	1	5	1	7.911	9
2	1	5	1	29.49633333	9
2	1	5	1	25.70666667	9
2	1	5	1	28.98133333	9
2	1	5	1	30.32966667	9
2	1	5	1	31.50133333	9
2	1	5	1	32.13666667	9
2	1	5	1	29.019	9
2	1	5	1	28.80633333	9
2	1	5	1	27.64466667	9
2	1	5	1	26.88233333	9
2	1	5	1	29.463	9
2	1	5	1	30.529	9
1	2	5	1	19.74566667	10
1	2	5	1	23.28766667	10
1	2	5	1	17.19466667	10
1	2	5	1	26.81633333	10
1	2	5	1	25.15633333	10
1	2	5	1	16.71	10
1	2	5	1	30.991	10
1	2	5	1	23.261	10
1	2	5	1	23.835	10
1	2	5	1	29.97933333	10
1	2	5	1	29.772	10
1	2	5	1	19.722	10
2	2	5	1	40.17866667	10
2	2	5	1	36.56633333	10
2	2	5	1	40.88533333	10
2	2	5	1	40.396	10
2	2	5	1	39.283	10
2	2	5	1	43.59033333	10
2	2	5	1	38.79833333	10
2	2	5	1	44.99933333	10
2	2	5	1	37.748	10
2	2	5	1	40.577	10
2	2	5	1	43.58633333	10
2	2	5	1	43.88733333	10
1				18.08	13
1				18.25	13
1				27.64	13
1				21.62	13
1				12.28	13
1				23.91	13
1				19.41	13
1				15.84	13
1				13.15	13
1				20.42	13
1				10.27	13
1				21.36	13
2				41.19	13
2				38.5	13
2				40.46	13
2				38.11	13
2				39.08	13
2				35.79	13
2				35.3	13
2				37.01	13
2				34.22	13
2				41.3	13
2				36.92	13
2				38.4	13
1	1	2	1	3.028	14
1	1	2	1	5.189	14
1	1	2	1	4.371	14
1	1	2	1	8.761	14
1	1	2	1	4.177	14
1	1	2	1	6.157	14
1	1	2	1	6.368	14
1	1	2	1	7.198	14
1	1	2	1	4.398	14
1	1	2	1	6.508	14
1	1	2	1	3.621	14
1	1	2	1	5.559	14
2	1	2	1	23.34	14
2	1	2	1	24.734	14
2	1	2	1	27.227	14
2	1	2	1	30.247	14
2	1	2	1	33.128	14
2	1	2	1	31.228	14
2	1	2	1	27.915	14
2	1	2	1	29.684	14
2	1	2	1	28.909	14
2	1	2	1	25.731	14
2	1	2	1	28.115	14
2	1	2	1	28.944	14
1	2	2	1	24.602	15
1	2	2	1	34.49	15
1	2	2	1	28.582	15
1	2	2	1	29.092	15
1	2	2	1	29.559	15
1	2	2	1	17.749	15
1	2	2	1	22.2	15
1	2	2	1	14.801	15
1	2	2	1	24.636	15
1	2	2	1	34.267	15
1	2	2	1	27.509	15
1	2	2	1	25.062	15
2	2	2	1	34.992	15
2	2	2	1	31.095	15
2	2	2	1	34.884	15
2	2	2	1	36.914	15
2	2	2	1	34.917	15
2	2	2	1	37.679	15
2	2	2	1	32.44	15
2	2	2	1	37.441	15
2	2	2	1	38.836	15
2	2	2	1	32.634	15
2	2	2	1	35.085	15
2	2	2	1	34.312	15
1	1	2	2	6.469	16
1	1	2	2	7.092	16
1	1	2	2	5.404	16
1	1	2	2	4.537	16
1	1	2	2	3.706	16
1	1	2	2	4.563	16
1	1	2	2	3.852	16
1	1	2	2	8.56	16
1	1	2	2	3.355	16
1	1	2	2	6.913	16
1	1	2	2	6.797	16
1	1	2	2	7.391	16
2	1	2	2	24.347	16
2	1	2	2	23.77	16
2	1	2	2	25.536	16
2	1	2	2	22.905	16
2	1	2	2	24.369	16
2	1	2	2	24.138	16
2	1	2	2	23.52	16
2	1	2	2	23.15	16
2	1	2	2	25.382	16
2	1	2	2	21.055	16
2	1	2	2	22.602	16
2	1	2	2	25.242	16
1	2	2	2	30.166	17
1	2	2	2	30.332	17
1	2	2	2	26.273	17
1	2	2	2	36.31	17
1	2	2	2	19.639	17
1	2	2	2	31.23	17
1	2	2	2	21.993	17
1	2	2	2	28.82	17
1	2	2	2	42.357	17
1	2	2	2	19.095	17
1	2	2	2	28.01	17
1	2	2	2	29.036	17
2	2	2	2	38.024	17
2	2	2	2	41.894	17
2	2	2	2	45.797	17
2	2	2	2	40.959	17
2	2	2	2	35.894	17
2	2	2	2	39.549	17
2	2	2	2	35.261	17
2	2	2	2	37.517	17
2	2	2	2	38.968	17
2	2	2	2	38.385	17
2	2	2	2	32.258	17
2	2	2	2	36.634	17
1	1	4	1	4.797	18
1	1	4	1	5.117	18
1	1	4	1	2.335	18
1	1	4	1	5.681	18
1	1	4	1	3.725	18
1	1	4	1	7.146	18
1	1	4	1	8.227	18
1	1	4	1	10.807	18
1	1	4	1	5.374	18
1	1	4	1	8.696	18
1	1	4	1	5.417	18
1	1	4	1	5.52	18
2	1	4	1	32.11	18
2	1	4	1	28.805	18
2	1	4	1	30.365	18
2	1	4	1	29.846	18
2	1	4	1	37.221	18
2	1	4	1	31.157	18
2	1	4	1	31.932	18
2	1	4	1	32.816	18
2	1	4	1	31.081	18
2	1	4	1	32.09	18
2	1	4	1	31.929	18
2	1	4	1	26.369	18
1	2	4	1	20.093	19
1	2	4	1	16.612	19
1	2	4	1	29.143	19
1	2	4	1	19.161	19
1	2	4	1	20.105	19
1	2	4	1	17.808	19
1	2	4	1	27.93	19
1	2	4	1	19.78	19
1	2	4	1	22.097	19
1	2	4	1	20.494	19
1	2	4	1	19.003	19
1	2	4	1	16.075	19
2	2	4	1	36.614	19
2	2	4	1	39.531	19
2	2	4	1	39.334	19
2	2	4	1	39.204	19
2	2	4	1	40.336	19
2	2	4	1	39.525	19
2	2	4	1	37.904	19
2	2	4	1	39.664	19
2	2	4	1	39.072	19
2	2	4	1	36.372	19
2	2	4	1	40.704	19
2	2	4	1	38.564	19
1	1	4	2	6.981	20
1	1	4	2	5.076	20
1	1	4	2	5.031	20
1	1	4	2	7.82	20
1	1	4	2	1.835	20
1	1	4	2	3.932	20
1	1	4	2	5.577	20
1	1	4	2	6.133	20
1	1	4	2	8.686	20
1	1	4	2	1.974	20
1	1	4	2	10.027	20
1	1	4	2	7.993	20
2	1	4	2	29.972	20
2	1	4	2	32.48	20
2	1	4	2	30.242	20
2	1	4	2	31.143	20
2	1	4	2	33.883	20
2	1	4	2	32.202	20
2	1	4	2	31.438	20
2	1	4	2	30.221	20
2	1	4	2	34.587	20
2	1	4	2	30.859	20
2	1	4	2	31.939	20
2	1	4	2	33.543	20
1	2	4	2	26.276	21
1	2	4	2	27.847	21
1	2	4	2	20.471	21
1	2	4	2	23.92	21
1	2	4	2	22.609	21
1	2	4	2	20.59	21
1	2	4	2	39.873	21
1	2	4	2	26.742	21
1	2	4	2	21.538	21
1	2	4	2	23.698	21
1	2	4	2	25.708	21
1	2	4	2	21.247	21
2	2	4	2	33.314	21
2	2	4	2	34.097	21
2	2	4	2	33.323	21
2	2	4	2	35.068	21
2	2	4	2	36.181	21
2	2	4	2	37.626	21
2	2	4	2	35.161	21
2	2	4	2	31.794	21
2	2	4	2	38.022	21
2	2	4	2	40.16	21
2	2	4	2	35.436	21
2	2	4	2	35.07	21
